# Supplementary material for: Genomic Sequencing Capacity, Data Retention, and Personal Access to Raw Data in Europe
Source: Front Genet. 2020 May 6;11:303. doi: 10.3389/fgene.2020.00303 (PMC7218066; doi:10.3389/fgene.2020.00303)
Supplement: Supplementary file 6 [file Table_1.XLSX]

## Sheet: README
README: Supplementary tables
Table	Description
S1	Profile of sequencing institution representatives, i.e. respondents
S2	Organisational information of sequencing institutions
S3	Potential and realised sequencing capacity of sequencing institutions
S4	Sequencing platform capacity as reported by sequencing vendors
S5	Data retention practices and policies
S6	Cases, practices and policies for private genomic data access
Notes
Empty cells: Field is not applicable (e.g. NULL value)
"NA": Field is (or may be) applicable, but the information is "Not Available"
The numbers in the ID fields in different supplementary tables are independent and do not relate to each other

## Sheet: Table S1
ID	No. of Respondents	Primary function within sequencing institution
1	1	Technical
2	1	Technical
3	1	Management
4	1	Clinical
5	1	Technical
6	1	Technical
7	1	Executive
8	1	Academic
9	1	Academic
10	1	Technical
11	1	Academic
12	1	Academic
13	1	Executive
14	1	Executive
15	1	Management
16	1	Academic
17	1	Executive
18	1	Executive
19	1	Academic
20	1	Technical
21	1	Academic
22	1	Executive
23	1	Administrative
24	1	Technical
25	1	Management
26	1	Academic
27	1	Academic
28	1	Technical
29	1	Academic
30	1	Administrative
31	2	Academic
		Technical
32	2	Technical
		Executive
33	5	Executive
		Clinical
		Technical
		Academic
		Technical
Total	39
Legend:
Academic: Roles within classical scientific research. E.g. principal investigator, post-doctoral researcher, pre-doctoral researcher, etc.
Administrative: Administrative support roles for scientific research and clinical diagnosis. E.g. data steward, policy officer, legal expert, etc.
Technical: Technical support roles for scientific research and clinical diagnosis. E.g. sequencing platform manager, bioinformatician, laboratory technician, etc.
Clinical: Medical professionals. E.g. general practicioners, clinical geneticist, genetic councellors, etc.
Executive: Upper management roles within research or clinical institutions. E.g. director, vice director, etc.
Management: Management roles. E.g. project manager, department/unit manager, assistant managers etc.

## Sheet: Table S2
ID	Institution information								Sequencing operations
	Public	Private	For-profit	Non-profit	Consortium	Consortium		No. of staff	Purpose		Operantional model
						Leader	Member		Clinical	Research	Dedicated	Open	Integrated	External sequencing capacity	No. of staff
1	Yes			Yes		Yes	Yes	NA	Yes		Yes				25
2	Yes			Yes			Yes	NA		Yes		Yes			36
3		Yes		Yes		Yes	Yes	80	Yes	Yes		Yes			NA
4	Yes			Yes				20		Yes	Yes				6
5	Yes			Yes			Yes			Yes				Yes	3
6	Yes			Yes			Yes	45	Yes	Yes		Yes			12
7		Yes		Yes				200		Yes	Yes			Yes	8
8		Yes		Yes				1000	Yes	Yes				Yes	15
9	Yes			Yes		Yes	Yes	3000	Yes	Yes	Yes		Yes		80
10	Yes			Yes			Yes	230	Yes	Yes	Yes		Yes		15
11	Yes			Yes			Yes	120	Yes		Yes		Yes		13
12	Yes			Yes		Yes	Yes	NA	Yes	Yes	Yes		Yes		11
13		Yes	Yes				Yes	170	Yes			Yes			NA
14	Yes			Yes		Yes	Yes	3000	Yes	Yes		Yes	Yes	Yes	30
15	Yes			Yes				40	Yes	Yes	Yes				6
16	Yes			Yes				22		Yes		Yes		Yes	4
17		Yes	Yes				Yes	300		Yes	Yes		Yes	Yes	NA
18	Yes			Yes		Yes	Yes	10	Yes	Yes	Yes				6
19	Yes			Yes			Yes	600	Yes	Yes		Yes			75
20	Yes			Yes			Yes	200	Yes	Yes	Yes		Yes		NA
21	Yes			Yes			Yes	NA	Yes	Yes		Yes			10
22	Yes			Yes			Yes	450	Yes	Yes	Yes		Yes		15
23	Yes			Yes			Yes	50	Yes	Yes		Yes			5
24		Yes		Yes			Yes	300		Yes		Yes			5
25		Yes		Yes			Yes	1200		Yes	Yes		Yes		NA
26	Yes			Yes		Yes	Yes	350	Yes	Yes	Yes		Yes	Yes	30
27	Yes			Yes		Yes		NA		Yes	Yes		Yes	Yes	14
28		Yes	NA	NA				17	Yes	Yes		Yes			11
29	Yes			Yes			Yes	100	Yes	Yes	Yes			Yes	7
30	Yes	Yes		Yes	Yes	Yes		30	Yes	Yes	Yes			Yes	NA
31	Yes			Yes			Yes	250		Yes
32	Yes			Yes				40	Yes	Yes	Yes		Yes		8
33	Yes			Yes			Yes	300		Yes				Yes	3
Total	25	9	2	30		9	24	12124	22	30	18	11	12	11	453
Average								449.037							17.4231
Median								200							10.5

## Sheet: Table S3
Platform	Min. gigabases per run	Max. gigabases per run	Run time (hrs)	Theoretical					Claimed
				* No. of runs per year	* Min. annual capacity (GBs)	* Max. annual capacity (GBs)	* Min. no. of human genomes per year	* Max. no. of human genomes per year	No. of human genomes per run	* No. of human genomes per year
NextSeq 500/550	100	120	19	461.053	46105.3	55326.3	480	576	NA	NA
#VALUE!	540	600	264	33.1818	17918.2	19909.1	187	207	NA	NA
Hiseq 2500 (dual flow cell 125 X 2 paired end)	900	1000	144	60.8333	54750	60833.3	570	634	NA	NA
HiSeq 3000	650	750	84	104.286	67785.7	78214.3	706	815	6	626
HiSeq 4000	1300	1500	84	104.286	135571	156429	1412	1629	12	1251
NovaSeq 6000 (S4 flow cell)	2400	3000	44	199.091	477818	597273	4977	6222	48	9556
HiSeq X (Dual flow cells divided by ten machines)	160	180	72	121.667	19466.7	21900	203	228	NA	NA
BGISEQ-500	NA	520	216	40.5556	NA	21088.9	NA	220	NA	NA
MGISEQ-T7	NA	6000	24	365	NA	2190000	NA	22813	NA	NA
Assumptions:
A 30X human genome contains 96 gigabases
Platforms are running without any breaks (24/7/365, i.e. 8760 hours/year)
Based on modes that yield the highest possible output (gigabases)
Based on the longest read lengths possible
* Estimated using our own calculations, based on information provided by manufacturers

## Sheet: Table S4
ID	First Novaseq purchase	Plans for expansion		Sequencing platforms													Potential annual capacity (gigabases)			Sequencing coverage (X)					Number of individuals (or samples) sequenced														Actual sequencing capacity (gigabses)
				Present (during interview)									Future (post-interview)							WGS		WES			WGS							WES
				NextSeq 500/550	HiSeq 1500	HiSeq 2500	HiSeq 3000	HiSeq 4000	NovaSeq 6000	Hiseq X	BGISEQ 500		NovaSeq 6000	Hiseq X	MGISEQ T7		Present (during interview)	Future (post-interview)		Min.	Max.	Min.	Max.		2015	2016	2017	2018	Total sequenced (to date)	2019 onward	Total retained (to date)	2015	2016	2017	2018	Total sequenced (to date)	2019 onward	Total retained (to date)	2015	2016	2017	2018	Total (to date)	2019 onward
1	NA	Yes		1	0	0	0	1	1	0	1		0	0	0		581082	581082		30	200	NA	NA		0	0	0	5000	5000	6000		0	0	0	0	0			NA	NA	NA	259800	586200	289200
2	2017	Yes		0	0	2	0	0	1	5	0		1	0	0		579908	997999		30	90	NA	100		NA	9000	6400	6400	21800	11500	10000	NA	NA	3800	NA	3800	NA	NA	NA	NA	625800	NA	2104200	NA
3		No		0	0	0	0	0	0	0	0		0	0	0		0	0		5	30	70	170		NA	NA	5	10	25	20	25	NA	NA	5	10	25	20	25	1800	1800	1800	2400	7800	2400
4	2017	Yes		0	0	0	0	0	1	0	0		1	0	0		418091	836182		30	30	100	100		NA	NA	NA	NA	100		100	100	200	300	500	1100	600	1100	NA	NA	1440	1980	3420	2400
5		Yes		0	0	0	0	0	0	0	2		0	0	1		29524	1562524		60	84	NA	NA		0	0	0	28	28	700	28	0	0	0	100	100		100	NA	NA	NA	NA	960	0
6	2018	No		2	0	0	0	1	2	10	0		0	0	0		1176439	1176439		NA	60	90	120		NA	NA	1000	1000	3000	1000	3000	NA	NA	NA	NA	6000	NA	6000	NA	NA	NA	NA	NA	NA
7	2017	No		1	0	1	0	1	2	0	0		0	0	0		1026994	1026994		30	30	100	100		NA	NA	NA	NA	100	NA	100	0	0	500	500	5000		5000	NA	NA	NA	NA	9600000	NA
8	2017	Yes		0	0	0	0	0	1	0	0		0	0	0		418091	418091		NA	NA	15	100		0	0	0	0	0	0	0	600	600	600	800	2600	800	2600	0	0	0	4980	4980	NA
9		No		0	0	0	0	0	0	0	0		0	0	0		0	0		35	100	NA	NA		NA	NA	NA	NA	100000	NA	100000	0	0	0	0	0	0	0	NA	NA	NA	NA	306000	NA
10		No		NA	NA	NA	NA	NA	NA	NA	0		0	0	0		NA	NA		NA	NA	NA	NA		NA	NA	NA	NA	NA	NA	NA	NA	NA	NA	NA	NA	NA	NA	NA	NA	NA	NA	NA	NA
11	2018	No		0	1	2	0	0	1	0	0		0	0	0		517194	517194		30	30	100	100		NA	NA	NA	NA	NA	NA	NA	NA	NA	300	300	2100	300	2100	NA	NA	NA	NA	12900	1800
12		No		0	0	0	0	0	0	0	0		0	0	0		0	0		NA	NA	NA	NA		NA	NA	NA	NA	10		10	0	0	0	0	0	0	0	NA	NA	NA	NA	19200	6000
13	2019	Yes		1	0	1	1	1	2	0	0		2	0	0		1081744	1917926		NA	NA	NA	NA		0	0	0	0	0	0	0	NA	120	400	25000	25000	20000	25000	2400	3900	11820	22800	42720	28800
14	2019	Yes		0	0	1	0	0	0	0	0		1	0	0		42583	460674		NA	NA	NA	50		0	0	0	0	0	0	0	NA	NA	480	660	1140	800	2500	NA	360	1200	75000	75000	60000
15	2018	Yes		0	0	0	0	1	1	0	0		2	0	0		527591	1363773		30	50	100	100		0	0	1200	1200	2400	2400	NA	0	0	1500	1500	3000	3000	NA	0	0	3000	51000	54000	99000
16	2017	Yes		0	0	1	0	0	2	0	0		1	0	0		878765	1296856		30	40	100	100		0	0	0	500	500	1000	500	0	0	1000	1000	2000	1000	2000	0	0	0	2988	2988	67200
17	2016	No		1	0	0	0	0	2	0	1		0	0	0		889672	889672		30	40	100	120		NA	NA	16	26	42	1000	45	0	0	1500	1800	5000	4000	5000	NA	NA	NA	NA	NA	NA
18	2017	Yes		1	0	1	0	0	1	0	0		1	0	0		499403	917494		NA		150	150		0	0	0	0	0	0	0	0	0	5000	5000	10000	5000	10000	0	0	0	480000	480000	576000
19	2017	No		0	0	0	0	0	1	5	0		3	0	0		494741	1749014		15	120	NA	NA		NA	NA	4000	4000	10000	5000	1500	NA	NA	NA	NA	NA	NA	NA	0	0	119700	119700	239400	239400
20		No		0	0	0	0	0	0	0	0		0	0	0		0	0		30	90	250	300		0	0	0	50	50	NA	50	0	0	0	60	60	NA	60	0	0	15000	15000	30000	15000
21	2017	No		5	0	0	0	0	1	0	0		0	0	0		611733	611733		45	50	80	100		NA	NA	NA	NA	NA	NA	NA	NA	NA	6500	6500	30000	6500	30000	NA	NA	6036	7896	19032	108000
22	2017	Yes		0	0	0	0	0	10	10	0		0	0	0		4334209	4334209		NA	NA	NA	NA		0	NA	NA	NA	NA	NA	NA	NA	NA	NA	NA	NA	NA	NA	NA	NA	NA	NA	24600	NA
23	2018	Yes		0	0	0	0	0	1	0	0		1	0	0		418091	836182		NA	NA	10	100		NA	NA	NA	NA	NA	NA	NA	NA	NA	NA	10	10	50	10	NA	NA	NA	NA	16920	NA
24		Yes		2	0	1	1	1	0	3	0		1	0	0		330280	748371		34	34	170	170		NA	NA	NA	NA	100		100	0	0	1200	2000	3200	2000	2000	NA	NA	NA	150	600	300
25		No		0	0	0	0	0	3	10	0		0	0	0		1407573	1407573		38	109	NA	NA		NA	NA	NA	NA	4500	2000	4500	0	0	0	0	0	0	0	NA	NA	NA	NA	NA	NA
26		Yes		0	0	0	0	0	0	0	0		0	0	1		0	1533000		NA	NA	50	100		NA	NA	NA	NA	24	NA	24	NA	NA	NA	NA	35	200	35	NA	NA	NA	NA	NA	NA
27		No		0	0	0	0	0	0	0	0		0	0	0		0	0		30	30	40	60		NA	NA	NA	NA	5000	600	5000	NA	NA	NA	NA	35000	25000	35000	NA	NA	495	990	2475	1980
28	2020	Yes		0	0	1	0	0	0	0	0		1	0	0		42583	460674		30	30	60	60		NA	NA	NA	500	3020	10000	3020	NA	NA	NA	200	2500	100000	2500	NA	NA	NA	NA	432000	192000
29	2017	Yes		0	0	1	0	0	2	0	0		1	0	0		878765	1296856		5	30	100	170		0	0	20	50	70	50	70	800	1300	3300	6000	12000	8000	12000	NA	NA	NA	48600	297420	1260000
30	NA	No		1	0	1	0	1	1	0	0		0	0	0		608903	608903		100	100	NA	NA		NA	NA	NA	NA	20	NA	20	NA	NA	NA	NA	5000	500	5000	NA	NA	NA	NA	2409	NA
31	2017	Yes		0	0	4	0	0	2	10	0		3	0	0		1159815	2414088		30	90	75	100		NA	1500	1900	2700	6100	3000	6100	NA	NA	NA	200	200	400	2000	NA	NA	NA	NA	NA	NA
32		No		1	0	0	0	0	0	0	0		0	0	0		38728	38728		NA	NA	90	100		0	0	0	0	0	0	0	NA	NA	NA	50	200	100		NA	NA	NA	NA	1830	NA
33		No		0	0	1	0	0	0	0	0		0	0	0		42583	42583		20	20	30	30		NA	NA	NA	NA	10	NA	10	NA	NA	NA	NA	290	NA	290	NA	NA	NA	NA	585000	132600
	Mostly 2017	Expansion plans: 17	Total	16	1	18	2	7	38	53	4	Total	19	0	2	Total	19035085	30044814	Median	30		100		Total	0	10500	14541	21464	161899	44270	134202	1500	2220	26385	52190	155360	178270	150320	4200	6060	786291	1093284	14952054	3082080
			Mean	0.5	0.03125	0.5625	0.0625	0.21875	1.1875	1.65625	0.121212	Mean	0.575758	0	0.0606061	Mean	594846	938900	Min/Max	5	200	10	300	Mean	0	807.692	855.353	1192.44	5782.11	2330	5161.62	100	138.75	1256.43	2174.58	5178.67	7750.87	5781.54	525	673.333	60483.9	72885.6	553780	162215
			Median	0	0	0	0	0	1	0	0	Median	0	0	0	Median	497072	836182	Mean	48.0455		106.364		Median	0	0	0	50	85	1000	60	0	0	480	400	2050	800	2050	0	0	1800	15000	24600	60000
												Expansion commitment	13	0	2	No. of 30X coverage genomes	198282	312967

## Sheet: Table S5
ID	National laws on data storage (years)	Internal policies on data storage (years)	Retention policies mentioned in the consent form		Standard storage (months)				Non-standard storage (months)
					BCL	FASTQ	BAM	VCF/gVCF	CRAM	MPEG-G	Petasuite
1	NA	0.5	No			6	6	6
2	NA	5	No			6		6	6
3	NA	NA	NA		6	indefinite
4	10	2	No		indefinite	indefinite	3	indefinite
5	NA	NA	No		3	indefinite	evaluating	indefinite	evaluating
6	NA	NA	NA		indefinite	indefinite
7	NA	NA	Yes		indefinite	indefinite	indefinite	indefinite
8	30 / 3 generations	30 / 3 generations	No				12	360
9	NA	50	Yes			indefinite	indefinite	indefinite
10	NA	NA	NA			indefinite	indefinite	indefinite
11	NA	115	Yes			indefinite			indefinite		evaluating
12	NA	NA	NA			18		18
13	NA	NA	Yes			indefinite	indefinite	indefinite
14	NA	indefinite	Yes			indefinite	indefinite	indefinite
15	NA	NA	No			indefinite	indefinite	indefinite
16	NA	indefinite	Yes			indefinite	indefinite	indefinite
17	NA	NA	Yes				indefinite	indefinite
18	NA	5	No			indefinite	indefinite				indefinite
19	NA	indefinite	Yes				indefinite	indefinite	indefinite
20	NA	indefinite	Yes			indefinite	indefinite	indefinite	evaluating
21	NA	30	No				indefinite		evaluating
22	10	10	NA			indefinite
23	NA	NA	Yes				indefinite	indefinite
24	10	10	No				120		evaluating
25	10	10	Yes		6	indefinite	indefinite	indefinite
26	NA	10	NA			indefinite	indefinite	indefinite
27	NA	indefinitely	No				indefinite	indefinite
28	NA	NA	NA			indefinite		indefinite		indefinite
29	NA	10	Yes		indefinite	indefinite	indefinite	indefinite
30	NA	0.25	No			3	3	3
31	3 generations	indefinite	Yes			indefinite	indefinite	indefinite	evaluating
32	NA	10	NA			120
33	NA	NA	NA			indefinite	6	indefinite
			Total 'Yes': 13	No. of institutions storing the format	7	26	25	25	3	1	1
				No. of insitutions storing indefinitely	4	21	18	20	2	1	1

## Sheet: Table S6
ID	No. of access cases	What formats were given to the individuals					Perspective on personal access
		BCL	FASTQ	BAM	VCF/gVCF	Mentioned in informed consent	Supportive	Expectation	Preparation
1	0					NA	NA	NA	NA
2	0					NA	Yes	NA	NA
3	0					NA	Yes	Yes	Yes
4	1	NA	NA	NA	NA	NA	Yes	Yes	Yes
5	0					NA	Yes	Yes	Yes
6	1	No	No	Yes	No	NA	Yes	NA	NA
7	3	No	Yes	Yes	Yes	NA	Yes	Yes	Yes
8	0					No	NA	Yes	Yes
9	3	No	Yes	No	Yes	NA	Yes	NA	NA
10	0					NA	No	Yes	No
11	5	NA	NA	NA	NA	No	Yes	NA	Yes
12	0						Yes	NA	NA
13	0					NA	No	No	No
14	4	No	Yes	Yes	Yes	NA	Yes	NA	NA
15	0					NA	No	NA	NA
16	0					NA	NA	Yes	No
17	0					NA	Yes	NA	NA
18	0					NA	No	No	No
19	0					No	Yes	NA	Yes
20	0					NA	NA	Yes	No
21	NA	NA	NA	NA	NA	Yes	NA	NA	NA
22	0					No	Yes	Yes	Yes
23	0					NA	Yes	Yes	NA
24	0					No	Yes	Yes	Yes
25	0					NA	NA	NA	NA
26	0					NA	Yes	Yes	No
27	3	No	No	No	Yes	NA	Yes	NA	NA
28	1	NA	NA	NA	NA	No	NA	NA	NA
29	3	No	No	Yes		NA	Yes	Yes	NA
30	2	No	Yes	Yes	Yes	No	Yes	NA	NA
31	0					NA	Yes	Yes	Yes
32	0					NA	No	NA	NA
33	2	No	No	No	Yes	Yes	Yes	NA	NA
	28 cases (in 12 institutions)	0	4	5	6	2	21	14	10
